# Supplementary material for: Sodium-Glucose Cotransporter-2 Inhibitors in Liver Cirrhosis: A Systematic Review of Their Role in Ascites Management, Slowing Disease Progression, and Safety
Source: Int J Mol Sci. 2025 May 16;26(10):4781. doi: 10.3390/ijms26104781 (PMC12112422; doi:10.3390/ijms26104781)
Supplement: Supplementary file 1 [file ijms-26-04781-s001.zip]

Archive with 1 entries (1 files):
- ijms-3573921-supplementary.pdf
